# Supplementary material for: What do people with aphasia want to be able to say? A content analysis of words identified as personally relevant by people with aphasia
Source: PLoS One. 2017 Mar 27;12(3):e0174065. doi: 10.1371/journal.pone.0174065 (PMC5367780; doi:10.1371/journal.pone.0174065)
Supplement: S2 File — (CSV) [file pone.0174065.s002.csv]

Participant ID	Age at consent	Gender	Area	Severity of word finding difficulties
R01/01	64	Male	Sheffield	Mild
R01/02	43	Female	Sheffield	Mild
R01/03	71	Female	Sheffield	Mild
R01/04	64	Female	Sheffield	Mild
R01/05	84	Female	Sheffield	Mild
R01/19	69	Male	Sheffield	Moderate
R01/20	71	Male	Sheffield	Moderate
R01/37	62	Female	Sheffield	Severe
R01/38	85	Female	Sheffield	Severe
R01/39	23	Male	Sheffield	Severe
R02/01	67	Male	Hull	Mild
R02/02	62	Male	Hull	Mild
R02/03	79	Male	Hull	Mild
R02/19	50	Female	Hull	Moderate
R02/20	67	Male	Hull	Moderate
R02/37	64	Male	Hull	Severe
R02/38	74	Female	Hull	Severe
R02/39	66	Female	Hull	Severe
R03/01	55	Male	Newcastle	Mild
R03/02	63	Female	Newcastle	Mild
R03/19	73	Male	Newcastle	Mild
R03/20	48	Female	Newcastle	Moderate
R03/37	65	Male	Newcastle	Severe
R03/38	68	Male	Newcastle	Severe
R04/01	79	Male	Northern	Mild
R04/02	68	Male	Northern	Mild
R04/19	82	Female	Northern	Moderate
R04/20	71	Male	Northern	Moderate
R04/37	71	Male	Northern	Severe
R05/02	74	Male	Belfast	Mild
R05/03	76	Female	Belfast	Mild
R05/04	73	Male	Belfast	Mild
R05/05	42	Female	Belfast	Mild
R05/06	44	Female	Belfast	Mild
R06/01	54	Male	South Bedford	Mild
R06/02	49	Male	South Bedford	Mild
R06/03	80	Male	South Bedford	Mild
R06/04	58	Male	South Bedford	Mild
R06/05	62	Male	South Bedford	Mild
R06/06	49	Male	South Bedford	Mild
R06/07	66	Female	South Bedford	Mild
R06/08	47	Male	South Bedford	Mild
R06/09	57	Male	South Bedford	Mild
R06/19	63	Male	South Bedford	Moderate
R06/20	75	Female	South Bedford	Moderate
R06/37	78	Female	South Bedford	Severe
R07/01	68	Female	Glasgow	Mild
R07/02	72	Female	Glasgow	Mild
R07/04	81	Female	Glasgow	Mild
R07/05	55	Female	Glasgow	Mild
R07/19	59	Male	Glasgow	Moderate
R07/20	50	Female	Glasgow	Severe
R07/21	62	Male	Glasgow	Moderate
R07/22	49	Male	Glasgow	Moderate
R07/37	49	Male	Glasgow	Severe
R07/38	79	Male	Glasgow	Severe
R07/39	54	Male	Glasgow	Severe
R07/40	46	Male	Glasgow	Severe
R08/01	64	Female	Cwm Taf	Mild
R08/02	40	Male	Cwm Taf	Mild
R08/19	72	Male	Cwm Taf	Moderate
R09/01	61	Male	Derbyshire	Mild
R09/02	70	Male	Derbyshire	Mild
R09/19	48	Female	Derbyshire	Mild
R09/37	61	Female	Derbyshire	Severe
R09/38	64	Female	Derbyshire	Severe
R09/39	43	Male	Derbyshire	Severe
R10/01	55	Male	Nottinghamshire	Mild
R10/19	58	Male	Nottinghamshire	Moderate
R10/37	70	Male	Nottinghamshire	Severe
R11/01	72	Male	North Lincs	Mild
R11/02	38	Female	North Lincs	Mild
R11/19	54	Male	North Lincs	Moderate
R11/20	73	Male	North Lincs	Moderate
R11/37	65	Male	North Lincs	Severe
R12/01	75	Female	Plymouth	Mild
R12/19	60	Female	Plymouth	Moderate
R12/20	54	Male	Plymouth	Moderate
R13/01	61	Male	Norfolk	Mild
R13/19	44	Male	Norfolk	Moderate
R13/20	72	Female	Norfolk	Moderate
R13/37	58	Male	Norfolk	Severe
R14/01	81	Female	Somerset	Mild
R14/19	82	Female	Somerset	Moderate
R15/19	71	Male	Cambridgeshire	Moderate
R15/20	64	Male	Cambridgeshire	Moderate
R15/37	58	Male	Cambridgeshire	Severe
R16/01	55	Male	Northampton	Mild
R16/02	69	Male	Northampton	Mild
R16/03	58	Male	Northampton	Mild
R16/04	75	Male	Northampton	Mild
R17/01	72	Female	Dorset	Mild
R17/19	60	Male	Dorset	Moderate
R17/37	68	Male	Dorset	Severe
R18/19	76	Male	Sunderland	Moderate
R19/01	74	Female	Swansea	Mild
R19/19	83	Female	Swansea	Moderate
R19/37	71	Male	Swansea	Severe
R19/38	49	Female	Swansea	Severe
R20/19	38	Male	Ayr	Moderate
